# Supplementary material for: Mapping the network biology of metabolic response to stress in posttraumatic stress disorder and obesity
Source: Front Psychol. 2022 Jul 26;13:941019. doi: 10.3389/fpsyg.2022.941019 (PMC9362840; doi:10.3389/fpsyg.2022.941019)
Supplement: Supplementary file 1 [file Data_Sheet_1.xlsx]

## Sheet: Suppl Table S1a
Supplemental Table S1a. Predicted reliability of text-mined regulatory interactions (lower reliability suggests greater likelyhood of being spurious relationship)
Index	Source Node	Target Node	Regulatory Action	Relation Type	Total References	Reliability Score	Spurious Ratio *		Predicted Sij (pts 10 to 30)	Residual Err	t stat	p-value		* Spurious Ratio = (1 - Reliability) / Total number of references
1	VIP	triiodothyronine	positive	MolTransport	1	0.321076	0.678924		0.691748	0.0128237	1.50742	0.0736683
2	VIP	HCRT	positive	Regulation	1	0.321674	0.678326		0.680321	0.00199455	-1.22703	0.117029
3	HCRT	VIP	positive	MolTransport	1	0.321674	0.678326		0.668893	-0.00943257	0.651135	0.261186
4	HDL cholesterol	LEP	negative	Regulation	1	0.346183	0.653817		0.657466	0.0036493	-0.809194	0.213963
5	NPS	SST	positive	Expression	1	0.347733	0.652267		0.646039	-0.00622782	-0.158094	0.437984
6	ADIPOQ	post-traumatic stress disorder	positive	Regulation	1	0.352418	0.647582		0.634612	-0.0129699	1.54436	0.0690894
7	triiodothyronine	GIP	negative	Regulation	1	0.37909	0.62091		0.623185	0.00227493	-1.15624	0.130605
8	TSH	APOB	positive	Regulation	1	0.392828	0.607172		0.611758	0.00458581	-0.572719	0.286609
9	APOB	TSH	positive	Regulation	1	0.392828	0.607172		0.600331	-0.00684132	-0.0031803	0.498747
10	LDL cholesterol	OXT	negative	Regulation	1	0.40451	0.59549		0.588904	-0.00658644	-0.0675387	0.473412
11	triiodothyronine	APOB	positive	MolTransport	1	0.415776	0.584224		0.577476	-0.00674757	-0.0268532	0.489421
12	CCK	phospholipid	negative	MolSynthesis	1	0.438625	0.561375		0.566049	0.00467431	-0.550371	0.29408
13	thyroxine	ghrelin	negative	MolTransport	1	0.449736	0.550264		0.554622	0.00435818	-0.630196	0.267851
14	CCK	APOB	positive	Regulation	1	0.459434	0.540566		0.543195	0.00262906	-1.06682	0.149382
15	UCN	CCK	positive	Regulation	1	0.460506	0.539494		0.531768	-0.00772607	0.220227	0.413963
16	glucose	LDL cholesterol	positive	MolSynthesis	1	0.469293	0.530707		0.520341	-0.0103662	0.886883	0.192841
17	HDL cholesterol	TSH	positive	Regulation	1	0.487793	0.512207		0.508914	-0.00329332	-0.899084	0.189653
18	INS	thyroxine	negative	MolSynthesis	1	0.49905	0.50095		0.497487	-0.00346344	-0.856126	0.201035
19	nesfatin-1	TRH	positive	Expression	1	0.511761	0.488239		0.486059	-0.00217957	-1.18032	0.125861
20	TRH	obesity	positive	Regulation	1	0.535037	0.464963		0.474632	0.00966931	0.710914	0.242673
21	HDL cholesterol	cortisol	positive	MolSynthesis	1	0.550307	0.449693		0.463205	0.0135122	1.68128	0.0541301
22	PYY(3-36)	TRH	positive	MolTransport	1	0.563924	0.436076		0.451778	0.0157021	2.23424	0.0185217
23	TRH	HCRT	negative	MolTransport	1	0.564995	0.435005		0.440351	0.00534594	-0.380779	0.353691
24	UCN	INS	positive	Regulation	1	0.576739	0.423261		0.428924	0.00566281	-0.300765	0.383349
25	LDL cholesterol	PPARG	positive	Regulation	1	0.590808	0.409192		0.417497	0.00830469	0.366334	0.358981
26	thyroxine	OXT	positive	MolTransport	1	0.596038	0.403962		0.40607	0.00210756	-1.1985	0.122366
27	UCN	OXT	negative	Regulation	1	0.598922	0.401078		0.394642	-0.00643556	-0.105637	0.458461
28	HCRT	post-traumatic stress disorder	positive	Regulation	2	0.220855	0.389572		0.383215	-0.00635719	-0.125428	0.450719
29	HDL cholesterol	triglyceride	negative	MolSynthesis	1	0.62397	0.37603		0.371788	-0.00424181	-0.65958	0.258524
30	TRH	VIP	negative	MolTransport	1	0.62507	0.37493		0.360361	-0.0145689	1.94812	0.0327868
31	APOA1	cortisol	positive	MolTransport	1	0.65263	0.34737		0.348934	0.00156394	-1.33577	0.0983139
32	HDL cholesterol	PPARG	positive	Regulation	1	0.667186	0.332814		0.337507	0.00469281	-0.545698	0.295654
33	PYY(3-36)	alpha-MSH	positive	MolTransport	2	0.357315	0.321342		0.32608	0.00473719	-0.534493	0.299446
34	TRH	CCK	positive	Regulation	1	0.683001	0.316999		0.314653	-0.00234644	-1.13818	0.134248
35	NPS	TSH	positive	MolTransport	1	0.68528	0.31472		0.303225	-0.0114946	1.17181	0.127523
36	UCN	TSH	positive	Regulation	1	0.688098	0.311902		0.291798	-0.0201037	3.34569	0.00160998
37	stress	APOB	negative	MolTransport	2	0.386295	0.306852		0.280371	-0.0264813	4.9561	3.80166e-05
38	PPARG	HCRT	negative	Expression	2	0.408223	0.295888		0.268944	-0.0269444	5.07304	2.90601e-05
39	nesfatin-1	CCK	positive	Expression	2	0.408384	0.295808		0.257517	-0.0382911	7.93817	6.56913e-08
40	GIP	NPY	positive	Expression	1	0.707007	0.292993		0.24609	-0.0469032	10.1128	1.3095e-09
41	glucose	UCN	positive	Regulation	2	0.426905	0.286548		0.234663	-0.0518848	11.3707	1.75021e-10
42	stress	NPS	positive	MolTransport	2	0.427468	0.286266		0.223236	-0.0630304	14.1851	3.3552e-12
43	alpha-MSH	PPARG	positive	Regulation	2	0.443342	0.278329		0.211808	-0.0665206	15.0664	1.10913e-12
44	HCRT	ADIPOQ	positive	Expression	2	0.456489	0.271756		0.200381	-0.0713742	16.292	2.59775e-13
45	GIP	CCK	negative	Regulation	1	0.731064	0.268936		0.188954	-0.0799818	18.4655	2.46455e-14
46	SST	PPARG	positive	Expression	1	0.731224	0.268776		0.177527	-0.0912489	21.3105	1.60217e-15
47	CCK	VIP	negative	Regulation	2	0.466079	0.26696		0.1661	-0.100861	23.7376	2.00423e-16
48	TSH	alpha-MSH	positive	MolTransport	1	0.735317	0.264683		0.154673	-0.11001	26.0479	3.3065e-17
49	PYY(3-36)	LEP	negative	Regulation	2	0.473884	0.263058		0.143246	-0.119812	28.523	5.63205e-18
50	cortisol	HCRT	negative	Regulation	2	0.483136	0.258432		0.131819	-0.126613	30.2404	1.79402e-18
51	SST	triglyceride	negative	MolTransport	1	0.743778	0.256222		0.120391	-0.135831	32.5678	4.18846e-19
52	thyroxine	INS	positive	MolTransport	2	0.49905	0.250475		0.108964	-0.141511	34.0021	1.79495e-19
53	TRH	thyroxine	positive	MolTransport	2	0.500189	0.249906		0.0975372	-0.152368	36.7437	3.89618e-20
54	stress	triiodothyronine	negative	MolTransport	2	0.509261	0.24537		0.0861101	-0.159259	38.4838	1.56349e-20
55	UCN	ghrelin	negative	MolTransport	2	0.526232	0.236884		0.0746829	-0.162201	39.2266	1.07181e-20
56	PYY(3-36)	ghrelin	negative	MolSynthesis	2	0.528432	0.235784		0.0632558	-0.172528	41.8343	3.0027e-21
57	glucose	alpha-MSH	positive	MolTransport	2	0.539426	0.230287		0.0518287	-0.178458	43.3317	1.49702e-21
58	ADIPOQ	NPY	positive	Regulation	1	0.771858	0.228142		0.0404016	-0.18774	45.6755	5.27282e-22
59	OXT	triglyceride	positive	MolTransport	1	0.772918	0.227082		0.0289744	-0.198108	48.2933	1.74633e-22
60	nesfatin-1	GIP	positive	MolTransport	3	0.328647	0.223784		0.0175473	-0.206237	50.3461	7.64488e-23
61	HCRT	TRH	positive	Regulation	2	0.564995	0.217502
62	SST	ADIPOQ	negative	Expression	1	0.788097	0.211903
63	triiodothyronine	OXT	positive	Expression	2	0.580419	0.20979
64	cortisol	UCN	positive	Expression	3	0.401482	0.199506
65	NPY	VIP	positive	MolTransport	2	0.607541	0.19623
66	ADIPOQ	CCK	negative	Regulation	1	0.812742	0.187258
67	VIP	alpha-MSH	positive	MolTransport	3	0.451331	0.18289
68	VLDL	cortisol	positive	MolTransport	2	0.64515	0.177425
69	cortisol	APOA1	positive	Expression	2	0.65263	0.173685
70	TRH	cortisol	positive	MolTransport	2	0.653493	0.173254
71	cortisol	TRH	positive	Regulation	2	0.653493	0.173254
72	thyroxine	ADIPOQ	negative	Expression	4	0.32924	0.16769
73	TSH	post-traumatic stress disorder	positive	Regulation	2	0.681495	0.159253
74	LDL cholesterol	TSH	positive	Regulation	3	0.538294	0.153902
75	PPARG	GIP	positive	Expression	2	0.697909	0.151045
76	HCRT	TSH	positive	MolTransport	2	0.697987	0.151006
77	stress	VIP	positive	MolTransport	3	0.549084	0.150305
78	HCRT	PPARG	positive	Regulation	4	0.408223	0.147944
79	PYY(3-36)	TSH	negative	MolTransport	2	0.708885	0.145558
80	TSH	triglyceride	positive	MolSynthesis	3	0.595588	0.134804
81	UCN	alpha-MSH	positive	MolTransport	5	0.349957	0.130009
82	PPARG	NPY	positive	Regulation	2	0.748828	0.125586
83	VIP	TRH	positive	Regulation	3	0.62507	0.124977
84	ghrelin	alpha-MSH	negative	MolTransport	3	0.631782	0.122739
85	SST	alpha-MSH	positive	MolSynthesis	4	0.519781	0.120055
86	PPARG	ghrelin	negative	MolSynthesis	2	0.762262	0.118869
87	cortisol	VLDL	positive	MolTransport	3	0.64515	0.118283
88	LDL cholesterol	APOA1	negative	Expression	3	0.666462	0.111179
89	cortisol	phospholipid	negative	MolSynthesis	4	0.564185	0.108954
90	TRH	HCRT	positive	Expression	4	0.564995	0.108751
91	triglyceride	TSH	positive	Regulation	4	0.595588	0.101103
92	GIP	PPARG	positive	Regulation	3	0.697909	0.100697
93	UCN	cortisol	positive	MolTransport	6	0.401482	0.099753
94	APOB	PPARG	positive	Expression	2	0.801382	0.099309
95	NPS	OXT	positive	MolTransport	4	0.606702	0.0983245
96	ghrelin	ADIPOQ	negative	MolTransport	2	0.804016	0.097992
97	NPY	GIP	positive	MolTransport	3	0.707007	0.0976643
98	triiodothyronine	PPARG	positive	Expression	6	0.418464	0.0969227
99	LDL cholesterol	VLDL	positive	MolTransport	4	0.613865	0.0965338
100	alpha-MSH	SST	positive	MolTransport	5	0.519781	0.0960438
101	NPY	HCRT	positive	MolTransport	4	0.617415	0.0956462
102	nesfatin-1	NPY	negative	DirectRegulation	5	0.535894	0.0928212
103	glucose	nesfatin-1	positive	MolTransport	7	0.379904	0.0885851
104	alpha-MSH	TSH	positive	Expression	3	0.735317	0.0882277
105	phospholipid	VIP	positive	DirectRegulation	9	0.209876	0.0877916
106	CCK	cortisol	positive	MolTransport	2	0.828837	0.0855815
107	glucose	APOB	positive	MolTransport	4	0.659341	0.0851648
108	LEP	UCN	positive	Expression	6	0.48912	0.0851467
109	OXT	PPARG	positive	Expression	3	0.747278	0.0842407
110	alpha-MSH	INS	negative	MolTransport	4	0.678665	0.0803338
111	alpha-MSH	INS	positive	Expression	4	0.678665	0.0803338
112	triglyceride	ghrelin	negative	MolTransport	3	0.775407	0.0748643
113	LDL cholesterol	INS	positive	DirectRegulation	7	0.481106	0.0741277
114	OXT	TSH	negative	MolTransport	4	0.708081	0.0729798
115	triiodothyronine	NPY	positive	Expression	7	0.489938	0.072866
116	OXT	ghrelin	positive	MolTransport	4	0.714058	0.0714855
117	APOA1	INS	positive	Regulation	7	0.516367	0.0690904
118	OXT	CCK	positive	MolTransport	3	0.792895	0.069035
119	ghrelin	UCN	positive	Expression	7	0.526232	0.0676811
120	VIP	TSH	positive	MolTransport	4	0.730062	0.0674845
121	OXT	ADIPOQ	positive	MolTransport	3	0.802766	0.0657447
122	ADIPOQ	cortisol	positive	MolTransport	3	0.804461	0.0651797
123	UCN	LEP	positive	Expression	8	0.48912	0.06386
124	ADIPOQ	HDL cholesterol	positive	MolSynthesis	7	0.565729	0.0620387
125	PYY(3-36)	INS	positive	Regulation	7	0.571223	0.0612539
126	stress	phospholipid	positive	MolSynthesis	10	0.389376	0.0610624
127	ghrelin	OXT	positive	MolTransport	5	0.714058	0.0571884
128	ghrelin	triglyceride	positive	MolSynthesis	4	0.775407	0.0561483
129	glucose	TRH	positive	MolTransport	6	0.667248	0.0554587
130	APOA1	ADIPOQ	positive	Regulation	5	0.728828	0.0542344
131	triiodothyronine	APOA1	positive	Expression	12	0.411149	0.0490709
132	NPY	triglyceride	positive	MolTransport	5	0.755507	0.0488986
133	TRH	triiodothyronine	positive	MolTransport	10	0.513566	0.0486434
134	ADIPOQ	VLDL	positive	MolTransport	6	0.711181	0.0481365
135	TRH	INS	positive	MolTransport	5	0.763805	0.047239
136	stress	CCK	positive	MolTransport	7	0.67328	0.0466743
137	ghrelin	HCRT	positive	Expression	10	0.534535	0.0465465
138	glucose	TSH	negative	MolTransport	7	0.681992	0.0454297
139	GIP	LEP	negative	Regulation	6	0.72875	0.0452083
140	NPY	VLDL	positive	MolTransport	15	0.329014	0.0447324
141	nesfatin-1	OXT	positive	DirectRegulation	9	0.603858	0.0440158
142	HDL cholesterol	ADIPOQ	positive	Expression	10	0.565729	0.0434271
143	GIP	ADIPOQ	positive	Expression	6	0.763808	0.0393653
144	phospholipid	INS	positive	MolTransport	13	0.494985	0.0388473
145	alpha-MSH	LEP	negative	Expression	10	0.613251	0.0386749
146	ghrelin	SST	negative	DirectRegulation	8	0.70268	0.037165
147	OXT	LEP	negative	Regulation	6	0.785271	0.0357882
148	VIP	NPY	positive	Expression	11	0.607541	0.0356781
149	GIP	triglyceride	negative	MolSynthesis	8	0.718208	0.035224
150	SST	TRH	negative	MolTransport	11	0.620302	0.034518
151	glucose	APOA1	negative	Expression	10	0.659327	0.0340673
152	HDL cholesterol	APOB	negative	DirectRegulation	9	0.694563	0.0339374
153	phospholipid	PPARG	positive	DirectRegulation	9	0.694731	0.0339188
154	PPARG	VLDL	positive	Expression	6	0.796545	0.0339092
155	stress	alpha-MSH	positive	MolTransport	14	0.531613	0.0334562
156	LDL cholesterol	APOB	positive	DirectRegulation	10	0.667793	0.0332207
157	triglyceride	PPARG	negative	Expression	8	0.740651	0.0324186
158	cortisol	SST	positive	MolTransport	6	0.805845	0.0323592
159	APOA1	APOB	negative	MolTransport	7	0.774452	0.0322211
160	INS	alpha-MSH	positive	MolTransport	10	0.678665	0.0321335
161	PYY(3-36)	NPY	negative	MolTransport	13	0.587567	0.0317256
162	HDL cholesterol	APOA1	positive	DirectRegulation	10	0.689893	0.0310107
163	ghrelin	TSH	negative	MolTransport	8	0.752773	0.0309034
164	ADIPOQ	APOB	negative	Expression	9	0.723869	0.0306812
165	triiodothyronine	TRH	negative	MolTransport	16	0.513566	0.0304021
166	stress	UCN	positive	Expression	19	0.458544	0.0284977
167	APOA1	obesity	negative	Regulation	13	0.642611	0.0274915
168	phospholipid	triglyceride	positive	MolSynthesis	13	0.64798	0.0270785
169	VIP	OXT	positive	MolTransport	14	0.621588	0.0270294
170	glucose	OXT	positive	MolTransport	8	0.784314	0.0269608
171	SST	LEP	negative	Regulation	8	0.784673	0.0269159
172	INS	SST	positive	Expression	7	0.816335	0.0262379
173	cortisol	TSH	negative	Expression	12	0.685674	0.0261938
174	triglyceride	GIP	positive	MolTransport	11	0.718208	0.0256175
175	NPY	PPARG	positive	Expression	10	0.748828	0.0251172
176	alpha-MSH	NPY	negative	DirectRegulation	12	0.699771	0.0250191
177	cortisol	PPARG	positive	Expression	9	0.776673	0.0248141
178	glucose	VLDL	positive	Expression	15	0.638112	0.0241259
179	APOA1	HDL cholesterol	positive	MolTransport	13	0.689893	0.0238544
180	triglyceride	ADIPOQ	negative	Expression	10	0.764114	0.0235886
181	triglyceride	phospholipid	positive	MolSynthesis	15	0.64798	0.023468
182	SST	GIP	negative	MolTransport	18	0.579819	0.0233434
183	triglyceride	CCK	positive	MolTransport	10	0.770022	0.0229978
184	CCK	SST	negative	Expression	10	0.770373	0.0229627
185	ADIPOQ	APOA1	positive	MolTransport	12	0.728828	0.0225977
186	NPY	TSH	negative	Expression	10	0.774859	0.0225141
187	HCRT	NPY	positive	Expression	17	0.617415	0.022505
188	stress	LEP	positive	MolTransport	13	0.711792	0.0221698
189	INS	TRH	positive	Regulation	11	0.763805	0.0214723
190	stress	triglyceride	positive	MolSynthesis	18	0.61768	0.02124
191	ghrelin	SST	positive	Expression	14	0.70268	0.0212371
192	APOB	obesity	negative	Regulation	17	0.643725	0.0209574
193	cortisol	OXT	positive	DirectRegulation	9	0.81952	0.0200533
194	NPY	SST	positive	Expression	11	0.782267	0.0197939
195	stress	ghrelin	positive	MolTransport	16	0.687718	0.0195176
196	NPY	OXT	positive	Expression	11	0.790069	0.0190846
197	NPY	post-traumatic stress disorder	negative	Regulation	26	0.507047	0.0189597
198	PYY(3-36)	obesity	negative	Regulation	40	0.267616	0.0183096
199	VIP	SST	positive	MolTransport	29	0.475389	0.01809
200	PPARG	APOA1	positive	MolTransport	11	0.806509	0.0175901
201	phospholipid	VLDL	positive	MolTransport	16	0.720205	0.0174872
202	triiodothyronine	TSH	negative	DirectRegulation	19	0.670341	0.0173505
203	glucose	INS	negative	DirectRegulation	12	0.793019	0.0172484
204	TSH	INS	positive	Regulation	16	0.728492	0.0169692
205	SST	VIP	negative	MolTransport	31	0.475389	0.0169229
206	HCRT	INS	positive	MolTransport	24	0.597385	0.0167756
207	ghrelin	INS	negative	DirectRegulation	11	0.816314	0.0166987
208	glucose	cortisol	positive	MolTransport	11	0.818772	0.0164753
209	VLDL	obesity	positive	Regulation	24	0.610147	0.0162439
210	GIP	SST	positive	MolTransport	26	0.579819	0.0161608
211	alpha-MSH	TRH	positive	Expression	22	0.650595	0.015882
212	TSH	thyroxine	positive	MolTransport	20	0.685279	0.0157361
213	VLDL	APOA1	negative	Expression	14	0.779894	0.0157219
214	stress	ADIPOQ	negative	Expression	22	0.654637	0.0156983
215	LEP	OXT	positive	Expression	14	0.785271	0.0153378
216	triglyceride	APOA1	negative	Expression	14	0.799258	0.0143387
217	APOA1	triglyceride	negative	MolTransport	14	0.799258	0.0143387
218	cortisol	ADIPOQ	negative	Expression	14	0.804461	0.0139671
219	OXT	post-traumatic stress disorder	negative	Regulation	31	0.586721	0.0133316
220	TRH	alpha-MSH	positive	MolTransport	27	0.650595	0.0129409
221	NPY	INS	positive	MolTransport	17	0.781019	0.0128812
222	INS	OXT	positive	MolTransport	15	0.812243	0.0125171
223	ghrelin	LEP	negative	DirectRegulation	16	0.800221	0.0124862
224	NPY	TRH	negative	Expression	22	0.746787	0.0115097
225	APOA1	VLDL	negative	DirectRegulation	20	0.779894	0.0110053
226	phospholipid	APOB	positive	DirectRegulation	21	0.771691	0.0108719
227	nesfatin-1	INS	positive	MolTransport	43	0.533098	0.0108582
228	ghrelin	PPARG	positive	Expression	23	0.762262	0.0103364
229	INS	CCK	positive	Regulation	18	0.814467	0.0103074
230	thyroxine	TSH	negative	MolTransport	31	0.685279	0.0101523
231	CCK	SST	positive	MolTransport	23	0.770373	0.00998378
232	GIP	cortisol	positive	MolTransport	22	0.782734	0.00987573
233	INS	APOA1	positive	Expression	51	0.516367	0.009483
234	LEP	TRH	positive	MolTransport	30	0.719896	0.0093368
235	ghrelin	CCK	negative	DirectRegulation	21	0.814091	0.00885281
236	CCK	obesity	negative	Regulation	36	0.686849	0.00869864
237	LEP	SST	negative	MolTransport	25	0.784673	0.00861308
238	cortisol	INS	negative	DirectRegulation	21	0.82054	0.00854571
239	CCK	NPY	negative	Expression	24	0.79506	0.00853917
240	glucose	CCK	positive	MolTransport	23	0.810405	0.00824326
241	OXT	cortisol	negative	MolTransport	22	0.81952	0.00820364
242	LEP	CCK	positive	MolTransport	20	0.842423	0.00787885
243	CCK	LEP	positive	MolTransport	20	0.842423	0.00787885
244	cortisol	post-traumatic stress disorder	negative	Regulation	81	0.37089	0.00776679
245	VIP	INS	positive	MolTransport	58	0.564211	0.0075136
246	ghrelin	NPY	positive	DirectRegulation	27	0.797727	0.00749159
247	LEP	cortisol	negative	MolSynthesis	22	0.842348	0.007166
248	cortisol	LEP	positive	MolTransport	24	0.842348	0.00656883
249	SST	CCK	negative	MolTransport	35	0.770373	0.00656077
250	OXT	obesity	negative	Regulation	53	0.666628	0.00629004
251	stress	NPY	positive	MolTransport	47	0.709686	0.00617689
252	SST	ghrelin	negative	MolTransport	49	0.70268	0.00606776
253	ADIPOQ	triglyceride	negative	MolSynthesis	39	0.764114	0.00604836
254	LEP	alpha-MSH	positive	MolTransport	64	0.613251	0.00604295
255	stress	OXT	positive	MolTransport	59	0.654637	0.00585361
256	glucose	PPARG	positive	DirectRegulation	36	0.792522	0.00576328
257	glucose	ADIPOQ	negative	Expression	32	0.836377	0.00511322
258	triglyceride	APOB	positive	MolTransport	41	0.791072	0.0050958
259	CCK	OXT	positive	MolTransport	41	0.792895	0.00505134
260	triglyceride	INS	negative	DirectRegulation	39	0.80389	0.00502846
261	INS	APOB	negative	MolTransport	99	0.527559	0.00477213
262	LEP	TSH	positive	Expression	51	0.756726	0.00477008
263	TSH	triiodothyronine	positive	MolTransport	72	0.670341	0.0045786
264	ADIPOQ	PPARG	positive	Expression	50	0.775021	0.00449958
265	glucose	GIP	positive	MolTransport	61	0.752498	0.00405741
266	stress	cortisol	positive	MolSynthesis	75	0.69605	0.00405267
267	LEP	ghrelin	negative	MolTransport	50	0.800221	0.00399558
268	SST	TSH	negative	MolTransport	82	0.676832	0.00394107
269	cortisol	obesity	positive	Regulation	80	0.706482	0.00366897
270	OXT	INS	positive	MolTransport	52	0.812243	0.00361071
271	ghrelin	cortisol	positive	MolTransport	56	0.803332	0.00351193
272	APOB	triglyceride	positive	MolTransport	63	0.791072	0.00331632
273	LEP	triglyceride	negative	MolSynthesis	62	0.818489	0.0029276
274	LEP	PPARG	negative	Expression	69	0.802858	0.00285713
275	glucose	SST	positive	MolTransport	78	0.779354	0.00282879
276	glucose	LEP	positive	MolTransport	70	0.804665	0.0027905
277	triglyceride	VLDL	positive	MolTransport	78	0.782598	0.00278721
278	glucose	triglyceride	positive	MolSynthesis	77	0.799603	0.00260256
279	INS	ghrelin	negative	MolTransport	72	0.816314	0.00255119
280	glucose	obesity	positive	Regulation	118	0.702814	0.00251853
281	PPARG	triglyceride	positive	MolSynthesis	103	0.740651	0.00251795
282	APOB	VLDL	positive	MolTransport	84	0.788633	0.00251627
283	TRH	TSH	positive	MolTransport	124	0.708564	0.00235029
284	PPARG	ADIPOQ	positive	MolTransport	99	0.775021	0.00227252
285	ADIPOQ	LEP	negative	Regulation	74	0.851814	0.00200251
286	ADIPOQ	INS	positive	MolTransport	94	0.825681	0.00185446
287	CCK	INS	positive	MolTransport	101	0.814467	0.00183696
288	ghrelin	obesity	positive	Regulation	182	0.671379	0.00180561
289	INS	ADIPOQ	positive	MolTransport	112	0.825681	0.00155642
290	INS	PPARG	positive	Expression	144	0.779297	0.00153266
291	LEP	obesity	negative	Regulation	197	0.709801	0.00147309
292	LEP	NPY	negative	MolTransport	142	0.804698	0.00137537
293	glucose	INS	positive	DirectRegulation	164	0.793019	0.00126208
294	INS	triglyceride	positive	MolSynthesis	161	0.80389	0.00121807
295	NPY	obesity	positive	Regulation	341	0.705653	0.000863188
296	APOA1	phospholipid	positive	MolTransport	281	0.769999	0.000818509
297	ADIPOQ	obesity	negative	Regulation	437	0.678279	0.000736204
298	INS	LEP	positive	MolTransport	393	0.839503	0.000408389
299	LEP	INS	negative	MolTransport	435	0.839503	0.000368959
300	INS	obesity	positive	Regulation	995	0.726313	0.000275062
301	GIP	INS	positive	MolTransport	930	0.760036	0.000258026
302	SST	INS	negative	MolTransport	806	0.816335	0.000227872
		Total positive action	203	Total references overall	10673
		Total negative action	99	Total references pruned	10637
	After pruning	Total positive after pruning	179
		Total negative after pruning	89
		Total Direct Regulation	23
		Total Regulation	44
		Total Molecular Synthesis	19
		Total Molecular Transport	122
		Total Expression	60

## Sheet: Suppl Table S1b
Supplemental Table S1b. Network nodes and their basic connectivity (pruned network)
Node Name	InDegree	OutDegree	Average Shortest Path Length	Betweenness Centrality	Closeness Centrality	Clustering Coefficient
NPS	1	2	2.37037	0.00271692	0.421875	0.333333
TSH	18	6	1.96154	1.0563	0.509804	0.265789
UCN	5	5	1.96154	0.0103974	0.509804	0.5
stress	0	15	1.5	0	0.666667	0.3
APOB	9	4	2.26923	0.0756199	0.440678	0.378788
PPARG	16	8	1.76923	0.614297	0.565217	0.375817
HCRT	5	6	1.84615	0.042397	0.541667	0.535714
nesfatin-1	1	5	2	0.000864055	0.5	0.566667
CCK	11	9	1.80769	0.209496	0.553191	0.447619
GIP	6	9	1.73077	0.0855046	0.577778	0.536364
NPY	13	13	1.57692	0.899037	0.634146	0.30303
glucose	0	20	1.32143	0	0.756757	0.371345
alpha-MSH	10	8	1.80769	0.151781	0.553191	0.439394
ADIPOQ	14	12	1.61538	1.00679	0.619048	0.352632
SST	12	12	1.53846	0.257989	0.65	0.485714
VIP	5	7	1.84615	0.0863034	0.541667	0.422222
PYY(3-36)	0	6	1.85185	0	0.54	0.566667
LEP	13	14	1.5	0.42219	0.666667	0.403509
cortisol	11	15	1.42308	0.967331	0.702703	0.307895
triglyceride	15	11	1.57692	1.1568	0.634146	0.393382
thyroxine	2	3	2.07692	0.0189912	0.481481	0.5
INS	24	13	1.5	1.87624	0.666667	0.288333
TRH	10	7	1.84615	0.414184	0.541667	0.386364
triiodothyronine	3	6	1.80769	0.11534	0.553191	0.261905
ghrelin	9	16	1.42308	0.456783	0.702703	0.411765
OXT	12	11	1.57692	0.897313	0.634146	0.320261
VLDL	10	3	2.19231	0.185471	0.45614	0.4
APOA1	10	8	1.88462	0.523421	0.530612	0.339744
post-traumatic stress disorder	4	0	0	0	0	0.5
LDL cholesterol	0	5	2	0	0.5	0.4
phospholipid	4	6	1.96154	0.0854066	0.509804	0.416667
HDL cholesterol	2	3	2.46154	0	0.40625	0.666667
obesity	13	0	0	0	0	0.435897
Average	8.12121	8.12121	1.69713	0.352089	0.532354	0.41253
Max	24	20	2.46154	1.87624	0.756757	0.666667
Min	0	0	0	0	0	0.261905

## Sheet: Suppl Table S2
Supplemental Table S2. Global network properties
		Reported in Literature
Property	Current Network	Cat cortex w/o Hipp or Thalam.	Cat whole cortex	Macaque cortex w/o Amyg. And Hipp.	Macaque whole cortex	Motif enhanced network	Metabolic network (43 organisms)	C. Elegans neural network	Film actors	World synonyms	Ythan estuary food web	Food web Coachella Valley
Number of nodes	33	52	55	71	73	30		282	225226	22311	134	29
Number of interactions	268	826	892	746	834	311		3948	13738786	300752	1165.8	243
Avg. number of neighbors	12.6	15			20		8	14	61	13.48	8.7
Conection Density	0.251	0.31	0.300337	0.15	0.158676	0.357471		0.0498221	0.00027084	0.000604213	0.0654135	0.3
Network Diameter	4						3.5
Characteristic path length	1.867		1.79		2.18			2.65	3.65	4.5	2.43
Clustering Coefficient	0.413		0.602		0.49	0.42		0.28	0.79	0.7	0.22
Ref		Frankenstein et al., 2006	Hilgetag et al., 2000	Frankenstein et al., 2006	Hilgetag et al., 2000	Sporns and Kotter, 2004	Jeong et al., 2000	Albert and Barabasi, 2002	Albert and Barabasi, 2002	Albert and Barabasi, 2002	Albert and Barabasi, 2002	Milo et al., 2004
		Sporns and Kotter, 2004		Sporns and Kotter, 2004	Young, 1993			Watts and Strogatz, 1998	Watts and Strogatz, 1998	Yook et al., 2001	Montoya and Sole´ , 2000
		Scannell et al., 1999

## Sheet: Suppl Table S3
Supplemental Table S3. Shortest paths using a single mediator to link stress to alleviating (green) or exacerbating (red) PTSD and/ or obesity
Trigger Node	Regulatory Action	Num References Used	Intermediate Mediator	Regulatory Action	Num References Used	Outcome Node	Net Regulatory Action	Total References Used
stress	negative	22	ADIPOQ	negative	437	obesity	positive	459
stress	negative	2	APOB	negative	17	obesity	positive	19
stress	positive	7	CCK	negative	36	obesity	negative	43
stress	positive	75	cortisol	positive	80	obesity	positive	155
stress	positive	75	cortisol	negative	81	PTSD	negative	156
stress	positive	16	ghrelin	positive	182	obesity	positive	198
stress	positive	13	LEP	negative	197	obesity	negative	210
stress	positive	47	NPY	positive	341	obesity	positive	388
stress	positive	47	NPY	negative	26	PTSD	negative	73
stress	positive	59	OXT	negative	53	obesity	negative	112
stress	positive	59	OXT	negative	31	PTSD	negative	90
	Divergent actions
	Joint complementary actions

## Sheet: Suppl Table S4a
Supplemental Table S4a. Shortest paths involving two cascading mediators jointly linking stress to alleviating (green) or exacerbating (red) PTSD and obesity
Trigger Node	Regulatory Action	Num References Used	Intermediate Mediator 1	Regulatory Action	Num References Used	Intermediate Mediator 2	Regulatory Action	Num References Used	Outcome Node	Net Regulatory Action	Total References Used
stress	negative	22	ADIPOQ	positive	3	cortisol	positive	80	obesity	negative	105
stress	negative	22	ADIPOQ	positive	3	cortisol	negative	81	PTSD	positive	106
stress	negative	22	ADIPOQ	positive	1	NPY	positive	341	obesity	negative	364
stress	negative	22	ADIPOQ	positive	1	NPY	negative	26	PTSD	positive	49
stress	positive	14	alpha-MSH	negative	12	NPY	positive	341	obesity	negative	367
stress	positive	14	alpha-MSH	negative	12	NPY	negative	26	PTSD	positive	52
stress	positive	7	CCK	positive	2	cortisol	positive	80	obesity	positive	89
stress	positive	7	CCK	positive	2	cortisol	negative	81	PTSD	negative	90
stress	positive	7	CCK	negative	24	NPY	positive	341	obesity	negative	372
stress	positive	7	CCK	negative	24	NPY	negative	26	PTSD	positive	57
stress	positive	7	CCK	positive	41	OXT	negative	53	obesity	negative	101
stress	positive	7	CCK	positive	41	OXT	negative	31	PTSD	negative	79
stress	positive	75	cortisol	positive	9	OXT	negative	53	obesity	negative	137
stress	positive	75	cortisol	positive	9	OXT	negative	31	PTSD	negative	115
stress	positive	16	ghrelin	positive	56	cortisol	positive	80	obesity	positive	152
stress	positive	16	ghrelin	positive	56	cortisol	negative	81	PTSD	negative	153
stress	positive	16	ghrelin	positive	27	NPY	positive	341	obesity	positive	384
stress	positive	16	ghrelin	positive	27	NPY	negative	26	PTSD	negative	69
stress	positive	16	ghrelin	positive	5	OXT	negative	53	obesity	negative	74
stress	positive	16	ghrelin	positive	5	OXT	negative	31	PTSD	negative	52
stress	positive	13	LEP	negative	22	cortisol	positive	80	obesity	negative	115
stress	positive	13	LEP	negative	22	cortisol	negative	81	PTSD	positive	116
stress	positive	13	LEP	negative	142	NPY	positive	341	obesity	negative	496
stress	positive	13	LEP	negative	142	NPY	negative	26	PTSD	positive	181
stress	positive	13	LEP	positive	14	OXT	negative	53	obesity	negative	80
stress	positive	13	LEP	positive	14	OXT	negative	31	PTSD	negative	58
stress	positive	2	NPS	positive	4	OXT	negative	53	obesity	negative	59
stress	positive	2	NPS	positive	4	OXT	negative	31	PTSD	negative	37
stress	positive	47	NPY	positive	11	OXT	negative	53	obesity	negative	111
stress	positive	47	NPY	positive	11	OXT	negative	31	PTSD	negative	89
stress	positive	59	OXT	negative	22	cortisol	positive	80	obesity	negative	161
stress	positive	59	OXT	negative	22	cortisol	negative	81	PTSD	positive	162
stress	negative	2	triiodothyronine	positive	7	NPY	positive	341	obesity	negative	350
stress	negative	2	triiodothyronine	positive	7	NPY	negative	26	PTSD	positive	35
stress	negative	2	triiodothyronine	positive	2	OXT	negative	53	obesity	positive	57
stress	negative	2	triiodothyronine	positive	2	OXT	negative	31	PTSD	positive	35
stress	positive	19	UCN	positive	6	cortisol	positive	80	obesity	positive	105
stress	positive	19	UCN	positive	6	cortisol	negative	81	PTSD	negative	106
stress	positive	3	VIP	positive	11	NPY	positive	341	obesity	positive	355
stress	positive	3	VIP	positive	11	NPY	negative	26	PTSD	negative	40
stress	positive	3	VIP	positive	14	OXT	negative	53	obesity	negative	70
stress	positive	3	VIP	positive	14	OXT	negative	31	PTSD	negative	48
	Joint complementary amelioration
	Joint exacerbation

## Sheet: Suppl Table S4b
Supplemental Table S4b. Shortest unique paths involving two cascading mediators linking stress to exacerbate (red) or alleveiate (green) obesity only
Trigger Node	Regulatory Action	Num References Used	Intermediate Mediator 1	Regulatory Action	Num References Used	Intermediate Mediator 2	Regulatory Action	Num References Used	Outcome Node	Net Regulatory Action	Total References Used
stress	negative	22	ADIPOQ	positive	12	APOA1	negative	13	obesity	positive	47
stress	negative	22	ADIPOQ	negative	9	APOB	negative	17	obesity	negative	48
stress	negative	22	ADIPOQ	negative	1	CCK	negative	36	obesity	negative	59
stress	negative	22	ADIPOQ	positive	94	INS	positive	995	obesity	negative	1111
stress	negative	22	ADIPOQ	negative	74	LEP	negative	197	obesity	negative	293
stress	negative	22	ADIPOQ	positive	6	VLDL	positive	24	obesity	negative	52
stress	positive	14	alpha-MSH	negative	4	INS	positive	995	obesity	negative	1013
stress	positive	14	alpha-MSH	negative	4	INS	positive	995	obesity	negative	1013
stress	positive	14	alpha-MSH	negative	10	LEP	negative	197	obesity	positive	221
stress	negative	2	APOB	positive	84	VLDL	positive	24	obesity	negative	110
stress	positive	7	CCK	positive	101	INS	positive	995	obesity	positive	1103
stress	positive	7	CCK	positive	20	LEP	negative	197	obesity	negative	224
stress	positive	75	cortisol	negative	14	ADIPOQ	negative	437	obesity	positive	526
stress	positive	75	cortisol	positive	2	APOA1	negative	13	obesity	negative	90
stress	positive	75	cortisol	negative	21	INS	positive	995	obesity	negative	1091
stress	positive	75	cortisol	positive	24	LEP	negative	197	obesity	negative	296
stress	positive	75	cortisol	positive	3	VLDL	positive	24	obesity	positive	102
stress	positive	16	ghrelin	negative	2	ADIPOQ	negative	437	obesity	positive	455
stress	positive	16	ghrelin	negative	21	CCK	negative	36	obesity	positive	73
stress	positive	16	ghrelin	negative	11	INS	positive	995	obesity	negative	1022
stress	positive	16	ghrelin	negative	16	LEP	negative	197	obesity	positive	229
stress	positive	13	LEP	positive	20	CCK	negative	36	obesity	negative	69
stress	positive	13	LEP	negative	50	ghrelin	positive	182	obesity	negative	245
stress	positive	13	LEP	negative	435	INS	positive	995	obesity	negative	1443
stress	positive	47	NPY	positive	17	INS	positive	995	obesity	positive	1059
stress	positive	47	NPY	positive	15	VLDL	positive	24	obesity	positive	86
stress	positive	59	OXT	positive	3	ADIPOQ	negative	437	obesity	negative	499
stress	positive	59	OXT	positive	3	CCK	negative	36	obesity	negative	98
stress	positive	59	OXT	positive	4	ghrelin	positive	182	obesity	positive	245
stress	positive	59	OXT	positive	52	INS	positive	995	obesity	positive	1106
stress	positive	59	OXT	negative	6	LEP	negative	197	obesity	positive	262
stress	positive	10	phospholipid	positive	21	APOB	negative	17	obesity	negative	48
stress	positive	10	phospholipid	positive	13	INS	positive	995	obesity	positive	1018
stress	positive	10	phospholipid	positive	16	VLDL	positive	24	obesity	positive	50
stress	positive	18	triglyceride	negative	10	ADIPOQ	negative	437	obesity	positive	465
stress	positive	18	triglyceride	negative	14	APOA1	negative	13	obesity	positive	45
stress	positive	18	triglyceride	positive	41	APOB	negative	17	obesity	negative	76
stress	positive	18	triglyceride	positive	10	CCK	negative	36	obesity	negative	64
stress	positive	18	triglyceride	negative	3	ghrelin	positive	182	obesity	negative	203
stress	positive	18	triglyceride	negative	39	INS	positive	995	obesity	negative	1052
stress	positive	18	triglyceride	positive	78	VLDL	positive	24	obesity	positive	120
stress	negative	2	triiodothyronine	positive	12	APOA1	negative	13	obesity	positive	27
stress	positive	19	UCN	negative	2	ghrelin	positive	182	obesity	negative	203
stress	positive	19	UCN	positive	8	LEP	negative	197	obesity	negative	224
stress	positive	3	VIP	positive	58	INS	positive	995	obesity	positive	1056
									Total negative	25
									Total positive	20

## Sheet: Suppl Table S4c
Supplemental Table S4c. Shortest unique paths involving two cascading mediators linking stress to exacerbate (red) or alleveiate (green) PTSD only
Trigger Node	Regulatory Action	Num References Used	Intermediate Mediator 1	Regulatory Action	Num References Used	Intermediate Mediator 2	Regulatory Action	Num References Used	Outcome Node	Net Regulatory Action	Total References Used
stress	positive	14	alpha-MSH	positive	3	TSH	positive	2	PTSD	positive	19
stress	positive	75	cortisol	negative	12	TSH	positive	2	PTSD	negative	89
stress	positive	16	ghrelin	negative	8	TSH	positive	2	PTSD	negative	26
stress	positive	13	LEP	positive	51	TSH	positive	2	PTSD	positive	66
stress	positive	2	NPS	positive	1	TSH	positive	2	PTSD	positive	5
stress	positive	47	NPY	negative	10	TSH	positive	2	PTSD	negative	59
stress	positive	59	OXT	negative	4	TSH	positive	2	PTSD	negative	65
stress	positive	18	triglyceride	positive	4	TSH	positive	2	PTSD	positive	24
stress	negative	2	triiodothyronine	negative	19	TSH	positive	2	PTSD	positive	23
stress	positive	19	UCN	positive	1	TSH	positive	2	PTSD	positive	22
stress	positive	3	VIP	positive	4	TSH	positive	2	PTSD	positive	9
									Total negative	4
									Total positive	7
